# Supplementary material for: Rocket (Eruca vesicaria (L.) Cav.) vs. Copper: The Dose Makes the Poison?
Source: Molecules. 2022 Jan 21;27(3):711. doi: 10.3390/molecules27030711 (PMC8838321; doi:10.3390/molecules27030711)
Supplement: Supplementary file 1 [file molecules-27-00711-s001.zip]

Archive with 1 entries (1 files):
- molecules-1544704-supplementary.pdf
